# Supplementary material for: Novel Portable Sensing System with Integrated Multifunctionality for Accurate Detection of Salivary Uric Acid
Source: Biosensors (Basel). 2021 Jul 16;11(7):242. doi: 10.3390/bios11070242 (PMC8301860; doi:10.3390/bios11070242)
Supplement: Supplementary file 1 [file biosensors-11-00242-s001.zip]

Archive with 1 entries (1 files):
- biosensors-1282481-supplementary.pdf
